# Supplementary material for: Carbapenemase Genes and Multidrug Resistance of Acinetobacter Baumannii: A Cross Sectional Study of Patients with Pneumonia in Southern Vietnam
Source: Antibiotics (Basel). 2019 Sep 12;8(3):148. doi: 10.3390/antibiotics8030148 (PMC6783976; doi:10.3390/antibiotics8030148)
Supplement: Supplementary file 1 [file antibiotics-08-00148-s001.zip]

Archive with 1 entries (1 files):
- antibiotics-576976 - update.7z
